# Supplementary material for: Magnesium chelatase subunit D is not only required for chlorophyll biosynthesis and photosynthesis, but also affecting starch accumulation in Manihot esculenta Crantz
Source: BMC Plant Biol. 2023 May 16;23:258. doi: 10.1186/s12870-023-04224-9 (PMC10186761; doi:10.1186/s12870-023-04224-9)
Supplement: Supplementary file 1 — Additional file 1: Table S1. Primers were used in this study. [file 12870_2023_4224_MOESM1_ESM.xlsx]

## Sheet: Sheet1
Table S1. Primers were used in this study.
Name	Sequence（5'- 3'）	Description
ChID YXB-F	gagaacacgggggactATGGCCTTCTCTCCAACTA	Subcellular localization
ChID YXB-R	aaagttcttctccttt actagATGAACTCTTTAAGGCTGATA	Subcellular localization
ChID CM-F	agtggtctctgtccagtcctAACTGCCTTGTTGCTTGG	Amplification in VIGS
ChID CM-R	ggtctcagcagaccacaagtAGACCCAATGAGTCTGTCC	Amplification in VIGS
ChID 28aTY-F	taagaaggagatataATGGCCTTCTCTCCAACTA	Prokaryotic expression
ChID 28aTY-R	gtggtggtggtggtggtgTGAACTCTTTAAGGCTGATA	Prokaryotic expression
Prx-Q 28aTY-F	taagaaggagatataATGGCTTCCATTTCTCT	Prokaryotic expression
Prx-Q 28aTY-R	gtggtggtggtggtggtgAAGGCTTTGAAGTAGTTTCAGG	Prokaryotic expression
ChlM 28aTY-F	taagaaggagatataATGGCGTATACGTCGTCCC	Prokaryotic expression
ChlM 28aTY-R	gtggtggtggtggtggtgTGCAGGAATAGCTTCAACAAGCC	Prokaryotic expression
ChID BD-F	ctgcatatggccatggaggccATGGCCTTCTCTCCAACTA	Yeast two-hybrid system
ChID BD-R	tcgacggatccccggCTATGAACTCTTTAAGGCTGA	Yeast two-hybrid system
Prx-Q BD-F	ctgcatatggccatggaggccATGGCTTCCATTTCTCT	Yeast two-hybrid system
Prx-Q BD-R	tcgacggatccccggTCAAAGGCTTTGAAGTAGTTTCA	Yeast two-hybrid system
ChlM BD-F	ctgcatatggccatggaggccATGGCGTATACGTCGTCCC	Yeast two-hybrid system
ChlM BD-R	tcgacggatccccggTTATGCAGGAATAGCTTCAA	Yeast two-hybrid system
ChID AD-F	gccatggaggccagtATGGCCTTCTCTCCAACTA	Yeast two-hybrid system
ChID AD-R	atgcccacccgggtgCTATGAACTCTTTAAGGCTGA	Yeast two-hybrid system
Prx-Q AD-F	gccatggaggccagtATGGCTTCCATTTCTCT	Yeast two-hybrid system
Prx-Q AD-R	atgcccacccgggtgTCAAAGGCTTTGAAGTAGTTTCA	Yeast two-hybrid system
ChlM AD-F	gccatggaggccagtATGGCGTATACGTCGTCCC	Yeast two-hybrid system
ChlM AD-R	atgcccacccgggtgTTATGCAGGAATAGCTTCAA	Yeast two-hybrid system
ChID YGNC-F	agtggtctctgtccagtcctATGGCCTTCTCTCCAACTA	BiFC
ChID YGNC-R	ggtctcagcagaccacaagtTGAACTCTTTAAGGCTGATA	BiFC
Prx-Q YGNC-F	agtggtctctgtccagtcctATGGCTTCCATTTCTCT	BiFC
Prx-Q YGNC-R	ggtctcagcagaccacaagtAAGGCTTTGAAGTAGTTTCAGG	BiFC
ChlM YGNC-F	agtggtctctgtccagtcctATGGCGTATACGTCGTCCC	BiFC
ChlM YGNC-R	ggtctcagcagaccacaagtTGCAGGAATAGCTTCAACAAGCC	BiFC
ChlD-CM-qF	TGGTGATGTTGGGCGTAT	Slience efficiency detection
ChlD-CM-qR	GCAGCAACTTCAGGGTCA	Slience efficiency detection
ChlD-qF	CCTTGTTGCTTGGTGCTA	qRT-PCR
ChlD-qR	ACTACATCAATGGGAGGC	qRT-PCR
Prx-Q-qF	CCACCCTCATTCACATTG	qRT-PCR
Prx-Q-qR	CCTCAGCTCCTGCTTTCT	qRT-PCR
ChlM-qF	GGTAGGAGGAGGCGATAA	qRT-PCR
ChlM-qR	CAACCTGCGTCACAAACA	qRT-PCR
RCA-qF	ACATTGTATGCTCCACTTATC	qRT-PCR
RCA-qR	CTACGCCTGAAACCCACT	qRT-PCR
rbcL-qF	TGTGGACCGATGGACTTA	qRT-PCR
rbcL-qR	GCAGGAGGGACTCGCAAA	qRT-PCR
ChlH-qF	AACAGAATCTACCCACAGT	qRT-PCR
ChlH-qR	CTCAACCAAGTAACCCAC	qRT-PCR
PEPCase-qF	TTTCTTCGTGGATGGGTG	qRT-PCR
PEPCase-qR	TTGTTTCAAGTATGGGTCT	qRT-PCR
Actin-qF	TGATGAGTCTGGTCCATCCA	qRT-PCR
Actin-Qr	CCTCCTACGACCCAATCTCA	qRT-PCR
Note：The red letter represents the carrier connector
