# Supplementary material for: Magnesium chelatase subunit D is not only required for chlorophyll biosynthesis and photosynthesis, but also affecting starch accumulation in Manihot esculenta Crantz
Source: BMC Plant Biol. 2023 May 16;23:258. doi: 10.1186/s12870-023-04224-9 (PMC10186761; doi:10.1186/s12870-023-04224-9)
Supplement: Supplementary file 2 — Additional file 2: Table S2. The information of MV, pI and positive/negative charge residues of MeChlD. [file 12870_2023_4224_MOESM2_ESM.xlsx]

## Sheet: Sheet1
Table S2. The information of MV, pI and positive/negative charge residues of MeChlD.
Protein name	Number of amino acids	Molecular Weight	Theoretical pI	Total number of negatively charged residues (Asp + Glu)	Total number of positively charged residues (Arg + Lys)	Instability index
MeChlD	749	82.27 kDa	5.81	100	92	46.23
